# Supplementary material for: Ecological plasticity of Halanaerobium microorganisms across terrestrial saline to hypersaline subsurface environments
Source: Microbiol Spectr. 2026 Jun 15;14(7):e01381-26. doi: 10.1128/spectrum.01381-26 (PMC13340142; doi:10.1128/spectrum.01381-26)
Supplement: Tables S1 to S15 — Table S1: Environmental parameters of production water from the Zhongyuan Oilfield, Henan, China. Table S2: List of all 31 Halanaerobium genomes analyzed in this study. Table S3: Sequence identities of 16S rRNA genes between KY39 and other Halanaerobium genomes. Table S4: ANI values among all Halanaerobium species. Table S5: Amino acid composition across Halanaerobium species. Table S6: Correlation between the content of amino acids and genome G+C content. Table S7: Pangenome profiles of 31 high-quality Halanaerobium genomes. Table S8: KEGG categories of the pangenome of the genus Halanaerobium. Table S9: COG categories of the pangenome of the genus Halanaerobium. Table S10: Functional details of the core genome of the genus Halanaerobium. Table S11: Functional profiles of 31 high-quality Halanaerobium genomes. Table S12: CAZymes detected in the Halanaerobium genomes. Table S13: Peptidases detected in the Halanaerobium genomes. Table S14: Global distribution and relative abundance of the genus Halanaerobium in metagenomes based on the Sandpiper database. Table S15: Global distribution and relative abundance of the Halanaerobium species in metagenomes based on the Sandpiper database. [file spectrum.01381-26-s0002.xlsx]

## Sheet: Sheet1
		Content
Sheet1		Supplementary Tables 1-16
Sheet2	Table S1	Environmental parameters of production water from the Zhongyuan Oilfield, Henan, China.
Sheet3	Table S2	List of all 31 Halanaerobium genomes analyzed in this study.
Sheet4	Table S3	Sequence identities of 16S rRNA genes between KY39 and other Halanaerobium genomes.
Sheet5	Table S4	ANI values among all Halanaerobium species.
Sheet6	Table S5	Amino acid composition across Halanaerobium species.
Sheet7	Table S6	Correlation between the content of amino acids and genome G+C content.
Sheet8	Table S7	Pangenome profiles of 31 high-quality Halanaerobium genomes.
Sheet9	Table S8	KEGG categories of the pangenome of the genus Halanaerobium.
Sheet10	Table S9	COG categories of the pangenome of the genus Halanaerobium.
Sheet11	Table S10	Functional details of the core genome of the genus Halanaerobium.
Sheet12	Table S11	Functional profiles of 31 high-quality Halanaerobium genomes.
Sheet13	Table S12	CAZymes detected in the Halanaerobium genomes.
Sheet14	Table S13	Peptidases detected in the Halanaerobium genomes.
Sheet15	Table S14	Global distribution and relative abundance of the genus Halanaerobium in metagenomes based on the Sandpiper database.
Sheet16	Table S15	Global distribution and relative abundance of the Halanaerobium species in metagenomes based on the Sandpiper database.

## Sheet: Table S1
Table S1. Environmental parameters of production water from the Zhongyuan Oilfield, Henan, China.
Factorsa	Valuesb
T	32.6°C
Eh	-37.5 mV
pH	6.38
DO	1.585
TC	130.1
TOC	89.18
Fe2+	1849.15
K+	515
Ca2+	1880
Na+	84655
Mg2+	443
Al3+	7
Mn2+	1.44
Cl-	51120
a: T, temperature; Eh, redox potential; DO, dissolved oxygen; TC, total carbon; TOC, total organic carbon.
b: Units are mg/L, except for T (°C), Eh (mV), and pH (dimensionless).

## Sheet: Table S2
Table S2. List of all 31 Halanaerobium genomes analyzed in this study.
Accession	Organism name	Completeness	Contamination	Coding density	Genome size	GC content	Source
GCF_003201135.1	Halanaerobium congolense MSL28	99.94	1.77	0.882	2709071	33.3	Oil and gas reservoirs
GCF_004362065.1	Halanaerobium congolense MSL44.2	99.94	1.11	0.884	2628135	33.1	Oil and gas reservoirs
GCF_004366375.1	Halanaerobium congolense SEBR 4224	99.91	3.94	0.879	2831374	33.1	Oil and gas reservoirs
GCF_004364065.1	Halanaerobium congolense UTICA-S4D12	100	2.05	0.877	2768198	33	Oil and gas reservoirs
GCF_900143045.1	Halanaerobium congolense UTICA-W4B2	99.93	2.12	0.883	2657202	33.3	Oil and gas reservoirs
GCF_900100575.1	Halanaerobium congolense UTICA-W4B3	99.96	3.1	0.883	2652267	33.4	Oil and gas reservoirs
GCF_900115575.1	Halanaerobium congolense WG1	100	2.65	0.879	2929749	32.9	Oil and gas reservoirs
GCF_900102605.1	Halanaerobium congolense WG10	99.89	3.25	0.876	2925280	32.9	Oil and gas reservoirs
GCF_900102255.1	Halanaerobium congolense WG2	100	2.65	0.879	2933219	32.9	Oil and gas reservoirs
GCF_900111705.1	Halanaerobium congolense WG5	100	2.54	0.879	2927972	32.9	Oil and gas reservoirs
GCF_003054075.1	Halanaerobium congolense WG5_pb	100	2.73	0.874	3030762	33	Oil and gas reservoirs
GCF_900111505.1	Halanaerobium congolense WG6	100	2.57	0.881	2950760	33	Oil and gas reservoirs
GCF_900100055.1	Halanaerobium congolense WG7	100	2.11	0.881	2920507	33	Oil and gas reservoirs
GCF_900102975.1	Halanaerobium congolense WG8	99.77	1.82	0.878	2678349	32.9	Oil and gas reservoirs
GCF_900103745.1	Halanaerobium congolense WG9	99.76	1.67	0.877	2674621	32.9	Oil and gas reservoirs
GCF_000166415.1	Halanaerobium hydrogeniformans SL-HP	99.27	0.96	0.889	2613117	33.2	Salt lake
GCF_003337665.1	Halanaerobium kushneri ST460_2HS_T2	99.78	2.27	0.892	3248193	34.2	Oil and gas reservoirs
GCF_900156285.1	Halanaerobium kushneri VS-751	99.52	1.95	0.9	3222148	34.2	Oil and gas reservoirs
GCF_020711195.1	Halanaerobium polyolivorans Z-7514	99.21	1.43	0.9	2522622	33.3	Salt lake
GCF_000165465.1	Halanaerobium praevalens GSL	99.99	0.66	0.892	2309262	30.3	Salt lake
GCF_000350165.1	Halanaerobium saccharolyticum Z-7787	100	2.01	0.901	2873865	32.3	Salt lake
GCF_003259895.1	Halanaerobium saccharolyticum_A MSL 17.2	99.97	1.52	0.891	3311460	34.8	Oil and gas reservoirs
GCF_004368825.1	Halanaerobium saccharolyticum_A MSL 19.2	99.98	2.04	0.89	3392875	34.7	Oil and gas reservoirs
GCF_004365235.1	Halanaerobium saccharolyticum_A MSL9.2	99.98	1.76	0.889	3393776	34.7	Oil and gas reservoirs
This study	Halanaerobium saccharolyticum_B KY39	98.77	2.55	0.892	3024347	36.4	Oil and gas reservoirs
GCF_004362725.1	Halanaerobium saccharolyticum_B MSL7	99.97	1.72	0.894	3118345	35.8	Oil and gas reservoirs
GCF_003053565.1	Halanaerobium saccharolyticum_B WC1	98.68	1.64	0.889	3199433	35.7	Oil and gas reservoirs
GCF_004362045.1	Halanaerobium saccharolyticum_C MA284_T2	99.89	3.79	0.892	3357399	35	Oil and gas reservoirs
GCF_900114545.1	Halanaerobium salsuginis VS-752	99.9	0.8	0.898	2991186	32.7	Oil and gas reservoirs
GCF_003338615.1	Halanaerobium sp. DL-01	98.38	0.16	0.876	2459555	33.8	Oil and gas reservoirs
GCF_003337245.1	Halanaerobium sp. MA284_MarDTE_T2	99.79	0.31	0.88	2471551	33.7	Oil and gas reservoirs

## Sheet: Table S3
Table S3. Sequence identities of 16S rRNA genes between KY39 and other Halanaerobium genomes.
Accession	Taxomonic information	KY39
GCF_003201135.1	Halanaerobium congolense MSL28	0.9818
GCF_004362065.1	Halanaerobium congolense MSL44.2	0.9812
GCF_004366375.1	Halanaerobium congolense SEBR 4224	0.9818
GCF_004364065.1	Halanaerobium congolense UTICA-S4D12	0.9812
GCF_900143045.1	Halanaerobium congolense UTICA-W4B2	0.9825
GCF_900100575.1	Halanaerobium congolense UTICA-W4B3	0.9818
GCF_900115575.1	Halanaerobium congolense WG1	0.9818
GCF_900102605.1	Halanaerobium congolense WG10	0.9825
GCF_900102255.1	Halanaerobium congolense WG2	0.9812
GCF_900111705.1	Halanaerobium congolense WG5	0.9812
GCF_003054075.1	Halanaerobium congolense WG5_pb	0.9825
GCF_900111505.1	Halanaerobium congolense WG6	0.9818
GCF_900100055.1	Halanaerobium congolense WG7	0.9825
GCF_900102975.1	Halanaerobium congolense WG8	0.9818
GCF_900103745.1	Halanaerobium congolense WG9	0.9818
GCF_000166415.1	Halanaerobium hydrogeniformans SL-HP	0.9753
GCF_003337665.1	Halanaerobium kushneri ST460_2HS_T2	0.9922
GCF_900156285.1	Halanaerobium kushneri VS-751	0.9948
GCF_020711195.1	Halanaerobium polyolivorans Z-7514	0.9783
KU180222.1	Halanaerobium saccharolyticum CEJFT1A	0.9942
KU180225.1	Halanaerobium saccharolyticum CEJFYE1B	0.9929
GCF_000350165.1	Halanaerobium saccharolyticum Z-7787	0.9953
GCF_003259895.1	Halanaerobium saccharolyticum_A MSL 17.2	0.9929
GCF_004368825.1	Halanaerobium saccharolyticum_A MSL 19.2	0.9929
GCF_004365235.1	Halanaerobium saccharolyticum_A MSL9.2	0.9929
GCF_004362725.1	Halanaerobium saccharolyticum_B MSL7	0.9987
GCF_003053565.1	Halanaerobium saccharolyticum_B WC1	0.9987
GCF_004362045.1	Halanaerobium saccharolyticum_C MA284_T2	0.9896
GCF_003338615.1	Halanaerobium sp. DL-01	0.9929
EF522947.1	Halanaerobium sp. M2	0.9903
GCF_003337245.1	Halanaerobium sp. MA284_MarDTE_T2	0.9442
KJ677982.1	Halanaerobium sp. TB24	0.9928

## Sheet: Table S4
Table S4. ANI values among all Halanaerobium species.
Organism name	Halanaerobium congolense MSL28	Halanaerobium congolense MSL44.2	Halanaerobium congolense SEBR 4224	Halanaerobium congolense UTICA-S4D12	Halanaerobium congolense UTICA-W4B2	Halanaerobium congolense UTICA-W4B3	Halanaerobium congolense WG1	Halanaerobium congolense WG10	Halanaerobium congolense WG2	Halanaerobium congolense WG5	Halanaerobium congolense WG5_pb	Halanaerobium congolense WG6	Halanaerobium congolense WG7	Halanaerobium congolense WG8	Halanaerobium congolense WG9	Halanaerobium hydrogeniformans SL-HP	Halanaerobium kushneri ST460_2HS_T2	Halanaerobium kushneri VS-751	Halanaerobium polyolivorans Z-7514	Halanaerobium praevalens GSL	Halanaerobium saccharolyticum Z-7787	Halanaerobium saccharolyticum_A MSL 17.2	Halanaerobium saccharolyticum_A MSL 19.2	Halanaerobium saccharolyticum_A MSL9.2	Halanaerobium saccharolyticum_B KY39	Halanaerobium saccharolyticum_B MSL7	Halanaerobium saccharolyticum_B WC1	Halanaerobium saccharolyticum_C MA284_T2	Halanaerobium salsuginis VS-752	Halanaerobium sp. DL-01	Halanaerobium sp. MA284_MarDTE_T2
Halanaerobium congolense MSL28	100	98.6638	98.3231	99.1453	98.452	98.2679	98.3234	98.8077	98.3173	98.3247	98.3165	98.6149	98.6103	98.8081	98.8073	83.4553	85.8684	85.2327	84.6393	84.0062	85.1186	85.6823	86.2659	86.2566	85.5754	86.4514	86.3845	85.9058	85.0558	90.1336	90.0721
Halanaerobium congolense MSL44.2	98.6638	100	98.55	98.626	98.6038	98.5463	98.5745	98.5824	98.5682	98.5746	98.576	98.7861	98.8037	98.6381	98.6325	83.7079	85.1634	85.2152	85.224	84.1241	85.0941	85.3725	85.6457	85.6388	85.3886	85.6054	86.4245	85.6754	84.9264	89.9508	89.6981
Halanaerobium congolense SEBR 4224	98.3231	98.55	100	98.4391	98.536	98.3044	98.3462	98.4897	98.3604	98.3493	98.3705	98.6643	98.6471	98.5181	98.5128	83.712	85.4919	85.2626	84.4038	84.4137	85.0375	85.7099	86.1573	86.1665	85.4695	86.2731	86.2812	85.742	84.8051	90.2303	90.1062
Halanaerobium congolense UTICA-S4D12	99.1453	98.626	98.4391	100	98.4448	98.4468	98.3627	99.0516	98.3567	98.3545	98.3704	98.7923	98.8221	99.0339	99.0345	83.9131	85.356	85.2513	84.3636	84.0971	84.9735	85.4367	85.668	85.6743	85.9993	86.3535	86.7664	85.5292	84.5808	89.8704	89.3741
Halanaerobium congolense UTICA-W4B2	98.452	98.6038	98.536	98.4448	100	98.9051	98.5238	98.6718	98.5248	98.5263	98.5144	98.5863	98.587	98.5812	98.5811	83.2585	85.4492	85.0342	83.8269	84.3983	85.0126	85.4007	85.7848	85.7941	85.2045	85.9536	86.1052	85.585	83.5688	89.7245	89.6944
Halanaerobium congolense UTICA-W4B3	98.2679	98.5463	98.3044	98.4468	98.9051	100	98.7208	98.5792	98.7221	98.7272	98.7235	98.5026	98.5058	98.5912	98.591	83.4343	85.1804	85.0213	84.2729	84.3563	85.1791	85.3371	85.7356	85.74	85.5322	86.1309	86.4071	85.5121	84.2142	89.4562	89.4583
Halanaerobium congolense WG1	98.3234	98.5745	98.3462	98.3627	98.5238	98.7208	100	98.4877	99.9874	99.9871	99.9822	98.6071	98.5999	98.548	98.5244	83.5959	85.2554	85.1913	84.2275	84.2988	85.1414	85.4806	85.8494	85.8666	85.5135	86.3544	86.6093	85.7595	84.1006	90.9085	90.5018
Halanaerobium congolense WG10	98.8077	98.5824	98.4897	99.0516	98.6718	98.5792	98.4877	100	98.4898	98.4812	98.5006	98.864	98.8608	99.0916	99.0886	83.7822	85.354	85.1916	84.4878	84.0155	85.0142	85.78	85.8846	85.8821	85.9625	86.6707	86.9569	85.7615	84.6568	89.8417	89.9579
Halanaerobium congolense WG2	98.3173	98.5682	98.3604	98.3567	98.5248	98.7221	99.9874	98.4898	100	99.991	99.9901	98.605	98.5958	98.5396	98.5247	83.6833	85.2565	85.2008	84.2119	84.2931	85.1406	85.4735	85.8401	85.8337	85.5008	86.3531	86.5817	85.7701	84.2533	90.8668	90.4805
Halanaerobium congolense WG5	98.3247	98.5746	98.3493	98.3545	98.5263	98.7272	99.9871	98.4812	99.991	100	99.9907	98.6065	98.6	98.5464	98.5289	83.6745	85.2209	85.1855	84.2586	84.3029	85.1523	85.4618	85.828	85.8484	85.5142	86.3367	86.6008	85.783	84.0433	90.8828	90.4855
Halanaerobium congolense WG5_pb	98.3165	98.576	98.3705	98.3704	98.5144	98.7235	99.9822	98.5006	99.9901	99.9907	100	98.6118	98.6029	98.5457	98.5364	84.0072	85.3717	85.2154	84.2337	84.6003	85.1718	85.5167	85.8859	85.8845	85.6094	86.3755	86.6607	85.7903	84.3944	90.981	90.6434
Halanaerobium congolense WG6	98.6149	98.7861	98.6643	98.7923	98.5863	98.5026	98.6071	98.864	98.605	98.6065	98.6118	100	99.9917	98.7951	98.7876	83.6897	85.2226	85.5966	84.1468	83.9997	85.0844	85.3869	85.5812	85.5932	85.4439	86.0911	86.289	85.5232	84.989	90.3725	90.5956
Halanaerobium congolense WG7	98.6103	98.8037	98.6471	98.8221	98.587	98.5058	98.5999	98.8608	98.5958	98.6	98.6029	99.9917	100	98.7858	98.7882	83.6725	85.2875	85.6046	84.23	83.9929	85.0911	85.4265	85.6167	85.6272	85.5329	86.1414	86.337	85.5774	84.9772	90.4109	90.6528
Halanaerobium congolense WG8	98.8081	98.6381	98.5181	99.0339	98.5812	98.5912	98.548	99.0916	98.5396	98.5464	98.5457	98.7951	98.7858	100	99.9865	83.6042	85.2307	85.3111	84.0565	83.9424	85.1267	85.3976	85.4951	85.5032	85.6251	86.0566	86.4484	85.5494	84.6892	90.3374	89.8891
Halanaerobium congolense WG9	98.8073	98.6325	98.5128	99.0345	98.5811	98.591	98.5244	99.0886	98.5247	98.5289	98.5364	98.7876	98.7882	99.9865	100	83.5489	85.2206	85.325	84.108	83.9436	85.1295	85.3916	85.4832	85.4734	85.6108	86.045	86.4051	85.5741	84.5844	90.3699	89.8902
Halanaerobium hydrogeniformans SL-HP	83.4553	83.7079	83.712	83.9131	83.2585	83.4343	83.5959	83.7822	83.6833	83.6745	84.0072	83.6897	83.6725	83.6042	83.5489	100	83.244	83.174	86.5102	83.3465	83.2444	83.3378	83.3873	83.4474	84.0674	83.8339	84.2173	83.2344	83.1983	84.2597	84.4012
Halanaerobium kushneri ST460_2HS_T2	85.8684	85.1634	85.4919	85.356	85.4492	85.1804	85.2554	85.354	85.2565	85.2209	85.3717	85.2226	85.2875	85.2307	85.2206	83.244	100	98.3992	83.6597	83.9193	84.2159	84.6076	84.979	84.9768	86.9471	86.8102	86.4564	84.8483	85.4172	86.0052	85.9272
Halanaerobium kushneri VS-751	85.2327	85.2152	85.2626	85.2513	85.0342	85.0213	85.1913	85.1916	85.2008	85.1855	85.2154	85.5966	85.6046	85.3111	85.325	83.174	98.3992	100	83.6691	83.8032	84.0082	84.4817	84.5306	84.5382	86.1609	85.8679	85.7066	84.4361	85.6746	86.5013	86.1107
Halanaerobium polyolivorans Z-7514	84.6393	85.224	84.4038	84.3636	83.8269	84.2729	84.2275	84.4878	84.2119	84.2586	84.2337	84.1468	84.23	84.0565	84.108	86.5102	83.6597	83.6691	100	83.5706	83.7715	84.4403	84.5009	84.5286	83.8517	83.833	85.4488	83.7609	85.1212	84.307	84.7856
Halanaerobium praevalens GSL	84.0062	84.1241	84.4137	84.0971	84.3983	84.3563	84.2988	84.0155	84.2931	84.3029	84.6003	83.9997	83.9929	83.9424	83.9436	83.3465	83.9193	83.8032	83.5706	100	83.9025	83.7232	83.73	83.7235	83.7728	83.9559	84.0006	83.713	83.078	83.531	83.8836
Halanaerobium saccharolyticum Z-7787	85.1186	85.0941	85.0375	84.9735	85.0126	85.1791	85.1414	85.0142	85.1406	85.1523	85.1718	85.0844	85.0911	85.1267	85.1295	83.2444	84.2159	84.0082	83.7715	83.9025	100	84.1816	84.2311	84.2165	84.3036	84.3956	84.5389	84.3801	84.2913	85.6906	84.6083
Halanaerobium saccharolyticum_A MSL 17.2	85.6823	85.3725	85.7099	85.4367	85.4007	85.3371	85.4806	85.78	85.4735	85.4618	85.5167	85.3869	85.4265	85.3976	85.3916	83.3378	84.6076	84.4817	84.4403	83.7232	84.1816	100	99.9966	99.9972	85.1254	85.0875	85.2983	89.5534	84.2754	85.8051	86.4316
Halanaerobium saccharolyticum_A MSL 19.2	86.2659	85.6457	86.1573	85.668	85.7848	85.7356	85.8494	85.8846	85.8401	85.828	85.8859	85.5812	85.6167	85.4951	85.4832	83.3873	84.979	84.5306	84.5009	83.73	84.2311	99.9966	100	99.9987	85.1754	85.4016	85.3141	89.5775	84.3259	85.8892	86.5465
Halanaerobium saccharolyticum_A MSL9.2	86.2566	85.6388	86.1665	85.6743	85.7941	85.74	85.8666	85.8821	85.8337	85.8484	85.8845	85.5932	85.6272	85.5032	85.4734	83.4474	84.9768	84.5382	84.5286	83.7235	84.2165	99.9972	99.9987	100	85.1704	85.3903	85.3277	89.5725	84.3919	85.9375	86.544
Halanaerobium saccharolyticum_B KY39	85.5754	85.3886	85.4695	85.9993	85.2045	85.5322	85.5135	85.9625	85.5008	85.5142	85.6094	85.4439	85.5329	85.6251	85.6108	84.0674	86.9471	86.1609	83.8517	83.7728	84.3036	85.1254	85.1754	85.1704	100	96.0896	97.2345	85.115	86.0533	86.2879	86.3273
Halanaerobium saccharolyticum_B MSL7	86.4514	85.6054	86.2731	86.3535	85.9536	86.1309	86.3544	86.6707	86.3531	86.3367	86.3755	86.0911	86.1414	86.0566	86.045	83.8339	86.8102	85.8679	83.833	83.9559	84.3956	85.0875	85.4016	85.3903	96.0896	100	96.5759	85.409	85.9317	86.9202	87.0451
Halanaerobium saccharolyticum_B WC1	86.3845	86.4245	86.2812	86.7664	86.1052	86.4071	86.6093	86.9569	86.5817	86.6008	86.6607	86.289	86.337	86.4484	86.4051	84.2173	86.4564	85.7066	85.4488	84.0006	84.5389	85.2983	85.3141	85.3277	97.2345	96.5759	100	85.3988	85.9251	86.6799	86.7874
Halanaerobium saccharolyticum_C MA284_T2	85.9058	85.6754	85.742	85.5292	85.585	85.5121	85.7595	85.7615	85.7701	85.783	85.7903	85.5232	85.5774	85.5494	85.5741	83.2344	84.8483	84.4361	83.7609	83.713	84.3801	89.5534	89.5775	89.5725	85.115	85.409	85.3988	100	84.8463	86.8803	86.6343
Halanaerobium salsuginis VS-752	85.0558	84.9264	84.8051	84.5808	83.5688	84.2142	84.1006	84.6568	84.2533	84.0433	84.3944	84.989	84.9772	84.6892	84.5844	83.1983	85.4172	85.6746	85.1212	83.078	84.2913	84.2754	84.3259	84.3919	86.0533	85.9317	85.9251	84.8463	100	87.5374	86.6243
Halanaerobium sp. DL-01	90.1336	89.9508	90.2303	89.8704	89.7245	89.4562	90.9085	89.8417	90.8668	90.8828	90.981	90.3725	90.4109	90.3374	90.3699	84.2597	86.0052	86.5013	84.307	83.531	85.6906	85.8051	85.8892	85.9375	86.2879	86.9202	86.6799	86.8803	87.5374	100	99.7079
Halanaerobium sp. MA284_MarDTE_T2	90.0721	89.6981	90.1062	89.3741	89.6944	89.4583	90.5018	89.9579	90.4805	90.4855	90.6434	90.5956	90.6528	89.8891	89.8902	84.4012	85.9272	86.1107	84.7856	83.8836	84.6083	86.4316	86.5465	86.544	86.3273	87.0451	86.7874	86.6343	86.6243	99.7079	100

## Sheet: Table S5
Table S5. Amino acid composition across Halanaerobium species.
Organism name	Source	A	C	D	E	F	G	H	I	K	L	M	N	P	Q	R	S	T	V	W	Y
Halanaerobium congolense MSL28	Oil and gas reservoirs	7.08782	0.639087	5.7904	8.39845	4.44657	6.32044	1.51854	8.74937	8.33392	9.94025	2.36592	5.55658	3.0679	3.12978	3.82308	5.90008	4.32142	6.05894	0.754805	3.79666
Halanaerobium congolense MSL44.2	Oil and gas reservoirs	7.01593	0.633542	5.80721	8.42135	4.45304	6.23436	1.51036	8.74135	8.44981	9.96302	2.33114	5.61544	3.05358	3.16629	3.84447	5.90762	4.30811	6.01438	0.723993	3.805
Halanaerobium congolense SEBR 4224	Oil and gas reservoirs	6.99114	0.629277	5.82112	8.41927	4.47983	6.23733	1.51715	8.74478	8.43968	9.92567	2.33738	5.64767	3.03647	3.1517	3.82386	5.93598	4.32172	5.98792	0.739431	3.81262
Halanaerobium congolense UTICA-S4D12	Oil and gas reservoirs	7.0119	0.636556	5.79521	8.41098	4.47334	6.2011	1.50502	8.78186	8.52298	9.95993	2.32979	5.63385	3.02488	3.16769	3.82553	5.92911	4.30542	5.964	0.729738	3.79112
Halanaerobium congolense UTICA-W4B2	Oil and gas reservoirs	7.14389	0.644255	5.80341	8.42549	4.43746	6.34436	1.51559	8.77251	8.38363	9.92175	2.35941	5.51745	3.06741	3.11388	3.81279	5.86383	4.32648	6.05417	0.724386	3.76786
Halanaerobium congolense UTICA-W4B3	Oil and gas reservoirs	7.17663	0.64716	5.74385	8.39178	4.43721	6.32518	1.52364	8.76444	8.35122	9.94866	2.35521	5.49399	3.08065	3.13429	3.83663	5.88334	4.35084	6.05761	0.728263	3.76939
Halanaerobium congolense WG1	Oil and gas reservoirs	6.98058	0.636456	5.8132	8.45148	4.44608	6.17194	1.50662	8.77543	8.52958	9.93674	2.34141	5.68491	3.01394	3.14691	3.80274	5.93473	4.32841	5.96309	0.731597	3.80414
Halanaerobium congolense WG10	Oil and gas reservoirs	6.9	0.63208	5.87502	8.41377	4.46184	6.17424	1.49256	8.78498	8.50148	9.89695	2.3331	5.72811	3.01642	3.15489	3.81651	5.94689	4.32419	5.96987	0.747451	3.82964
Halanaerobium congolense WG2	Oil and gas reservoirs	6.97668	0.638196	5.81835	8.45073	4.44406	6.17497	1.50587	8.77193	8.53022	9.92781	2.34091	5.68502	3.01768	3.14786	3.79946	5.93536	4.3323	5.96753	0.731198	3.80388
Halanaerobium congolense WG5	Oil and gas reservoirs	6.98537	0.635904	5.81597	8.45055	4.44152	6.17596	1.50546	8.77259	8.52458	9.93218	2.34266	5.68332	3.01617	3.14928	3.79885	5.93449	4.33457	5.96753	0.729901	3.80317
Halanaerobium congolense WG5_pb	Oil and gas reservoirs	6.95612	0.647838	5.80846	8.45655	4.46127	6.1483	1.51089	8.75663	8.58293	9.90872	2.33894	5.68068	3.01084	3.14571	3.83297	5.93321	4.32582	5.951	0.734922	3.8082
Halanaerobium congolense WG6	Oil and gas reservoirs	7.00995	0.627044	5.84255	8.45163	4.44444	6.22606	1.48202	8.73112	8.48492	9.91805	2.33214	5.67137	3.01236	3.15996	3.78481	5.95351	4.35394	5.98911	0.730608	3.7944
Halanaerobium congolense WG7	Oil and gas reservoirs	7.01229	0.62276	5.83087	8.4591	4.4519	6.22339	1.48358	8.73206	8.49085	9.91722	2.33506	5.67419	3.0079	3.16003	3.78711	5.95428	4.35091	5.98814	0.730056	3.78828
Halanaerobium congolense WG8	Oil and gas reservoirs	6.98574	0.636681	5.77087	8.40163	4.48844	6.21853	1.50492	8.82093	8.53714	9.99046	2.31606	5.64072	3.02771	3.12746	3.83069	5.89846	4.29328	5.96206	0.735919	3.81229
Halanaerobium congolense WG9	Oil and gas reservoirs	6.9928	0.636268	5.77174	8.4076	4.48563	6.22388	1.50225	8.82183	8.52681	9.99168	2.31664	5.64293	3.02832	3.12935	3.82363	5.898	4.2951	5.96292	0.734865	3.80775
Halanaerobium hydrogeniformans SL-HP	Salt lake	7.05551	0.661869	6.00133	8.48765	4.42477	6.36893	1.54108	8.95861	8.24732	9.95009	2.27855	5.41571	3.03195	2.93032	3.90718	5.93184	4.27598	5.95815	0.739189	3.83398
Halanaerobium kushneri ST460_2HS_T2	Oil and gas reservoirs	6.9344	0.581203	5.74409	8.32221	4.60129	6.35257	1.48024	8.6307	7.94048	10.0374	2.40769	5.55903	3.092	3.27353	3.87569	6.05683	4.34185	6.06378	0.855156	3.84986
Halanaerobium kushneri VS-751	Oil and gas reservoirs	6.97083	0.589412	5.73634	8.25767	4.60344	6.37852	1.48659	8.62535	7.95218	10.02	2.39662	5.56023	3.10763	3.26913	3.87699	6.06381	4.34398	6.05323	0.861312	3.84672
Halanaerobium polyolivorans Z-7514	Salt lake	7.56282	0.64158	5.80386	8.60868	4.40956	6.31423	1.53216	8.87257	8.10656	10.2114	2.30695	5.24351	3.01646	3.04332	3.88803	5.95568	4.13504	5.89626	0.725599	3.72571
Halanaerobium praevalens GSL	Salt lake	7.57456	0.609123	5.23961	7.78164	4.45146	6.13891	1.38916	8.94837	9.13803	10.326	2.23178	5.6824	2.99381	3.57312	3.42626	5.88386	4.42917	5.84121	0.682035	3.65946
Halanaerobium saccharolyticum_B KY39	Oil and gas reservoirs	7.26309	0.57219	5.80903	8.66132	4.54577	6.44615	1.53398	8.21078	7.55657	10.0557	2.37534	5.21564	3.12401	3.33302	3.9384	5.98851	4.32089	6.1156	0.848017	3.78189
Halanaerobium saccharolyticum_C MA284_T2	Oil and gas reservoirs	7.04848	0.61536	5.7456	8.47663	4.51658	6.36919	1.50232	8.48034	7.91968	9.97172	2.3963	5.48665	3.09667	3.37901	3.87513	6.00746	4.37396	6.09368	0.848917	3.79634
Halanaerobium saccharolyticum_A MSL 17.2	Oil and gas reservoirs	7.10936	0.598294	5.70065	8.52816	4.57321	6.34253	1.49854	8.53284	7.7544	10.0343	2.39806	5.46448	3.12824	3.37804	3.83947	6.01023	4.37116	6.0805	0.850443	3.80708
Halanaerobium saccharolyticum_A MSL 19.2	Oil and gas reservoirs	7.10136	0.604123	5.69426	8.50765	4.56576	6.3556	1.4985	8.54553	7.76678	10.0321	2.40872	5.46312	3.12637	3.36818	3.84043	6.00933	4.3693	6.08987	0.85241	3.80066
Halanaerobium saccharolyticum_B MSL7	Oil and gas reservoirs	7.16077	0.581947	5.843	8.67903	4.57756	6.37617	1.5133	8.33319	7.75653	10.0651	2.37527	5.35364	3.10699	3.32335	3.90109	5.99936	4.30984	6.05482	0.856897	3.83213
Halanaerobium saccharolyticum_A MSL9.2	Oil and gas reservoirs	7.09822	0.603996	5.69395	8.50588	4.568	6.35536	1.49877	8.54635	7.76701	10.0343	2.40831	5.46288	3.12814	3.36678	3.84049	6.00836	4.36693	6.0901	0.853409	3.80281
Halanaerobium saccharolyticum_B WC1	Oil and gas reservoirs	7.04674	0.590486	5.88584	8.71666	4.57132	6.30675	1.52096	8.30092	7.91033	10.0619	2.37156	5.38252	3.08808	3.3164	3.9464	5.96983	4.29093	5.99878	0.854509	3.86906
Halanaerobium saccharolyticum Z-7787	Salt lake	7.13359	0.616175	5.77615	8.32637	4.49378	6.40648	1.45933	8.98629	8.28541	9.92402	2.41678	5.72115	3.0369	3.03748	3.54887	6.01879	4.3333	6.03469	0.729199	3.71469
Halanaerobium salsuginis VS-752	Oil and gas reservoirs	7.83287	0.665474	5.31204	7.00248	4.53237	6.24766	1.47481	8.64109	7.78215	10.6912	2.19011	5.53718	3.21429	3.94593	3.66134	5.96195	4.70165	5.97527	0.81684	3.81326
Halanaerobium sp. DL-01	Oil and gas reservoirs	6.7734	0.705284	5.83219	8.1261	4.42399	6.66659	1.46537	9.10845	8.60466	9.56972	2.4816	5.42321	3.17531	2.63233	3.93149	6.01597	4.40043	6.31046	0.691201	3.66223
Halanaerobium sp. MA284_MarDTE_T2	Oil and gas reservoirs	6.73552	0.707446	5.82455	8.10067	4.43314	6.66423	1.46187	9.14139	8.58566	9.54776	2.47288	5.45839	3.18461	2.63399	3.93199	6.04936	4.40855	6.30415	0.6852	3.66863

## Sheet: Table S6
Table S6. Correlation between the content of amino acids and genome G+C content.
Amino acid	One-letter abbreviation	Three-letter abbreviation	Slope	Intercept	R2	p
Alanine	A	Ala	-0.0332154	8.19954	0.0317975	0.337177
Cysteine	C	Cys	-0.0119231	1.02877	0.202856	0.0110041
Aspartic Acid	D	Asp	0.0451494	4.25088	0.138034	0.0396003
Glutamic Acid	E	Glu	0.124971	4.17677	0.230792	0.00623107
Phenylalanine	F	Phe	0.0315142	3.43088	0.403183	0.000124489
Glycine	G	Gly	0.0521041	4.55745	0.234383	0.00578612
Histidine	H	His	0.0122535	1.08687	0.257923	0.00353859
Isoleucine	I	Ile	-0.134207	13.2262	0.570501	9.05335e-07
Lysine	K	Lys	-0.252423	16.7382	0.680254	1.1587e-08
Leucine	L	Leu	-0.0174391	10.5728	0.0116479	0.56333
Methionine	M	Met	0.0269139	1.45132	0.289586	0.00179253
Asparagine	N	Asn	-0.0827028	8.32355	0.514362	5.62993e-06
Proline	P	Pro	0.0267864	2.16984	0.295759	0.00156563
Glutamine	Q	Gln	0.0125971	2.77042	0.00399128	0.735639
Arginine	R	Arg	0.0663276	1.59565	0.543839	2.21509e-06
Serine	S	Ser	0.0244812	5.13774	0.292532	0.00168059
Threonine	T	Thr	-0.0102452	4.68725	0.0213144	0.433233
Valine	V	Val	0.0418618	4.62148	0.262611	0.00320411
Tryptophan	W	Trp	0.0397568	-0.567921	0.603812	2.73737e-07
Tyrosine	Y	Tyr	0.0170822	3.2157	0.15294	0.0295992

## Sheet: Table S7
Table S7. Pangenome profiles of 31 high-quality Halanaerobium genomes.
Organism name	No. of core genes	No. of accessory genes	No. of unique genes	No. of exclusively absent genes	Genome order
Halanaerobium congolense MSL28	812	1510	49	0	1
Halanaerobium congolense MSL44.2	812	1466	40	6	2
Halanaerobium congolense SEBR 4224	812	1581	59	0	3
Halanaerobium congolense UTICA-S4D12	812	1549	49	0	4
Halanaerobium congolense UTICA-W4B2	812	1496	22	0	5
Halanaerobium congolense UTICA-W4B3	812	1451	12	1	6
Halanaerobium congolense WG1	812	1758	1	0	7
Halanaerobium congolense WG10	812	1639	54	0	8
Halanaerobium congolense WG2	812	1765	0	0	9
Halanaerobium congolense WG5_pb	812	1701	5	1	10
Halanaerobium congolense WG5	812	1765	0	0	11
Halanaerobium congolense WG6	812	1716	0	0	12
Halanaerobium congolense WG7	812	1717	0	0	13
Halanaerobium congolense WG8	812	1495	0	0	14
Halanaerobium congolense WG9	812	1493	1	0	15
Halanaerobium hydrogeniformans SL-HP	812	1177	171	12	16
Halanaerobium kushneri ST460_2HS_T2	812	1870	119	2	17
Halanaerobium kushneri VS-751	812	1867	129	0	18
Halanaerobium polyolivorans Z-7514	812	1300	141	1	19
Halanaerobium praevalens GSL	812	985	197	39	20
Halanaerobium saccharolyticum_A MSL9.2	812	2094	0	0	21
Halanaerobium saccharolyticum_A MSL 17.2	812	2048	0	0	22
Halanaerobium saccharolyticum_A MSL 19.2	812	2094	0	0	23
Halanaerobium saccharolyticum_B KY39	812	1715	125	1	24
Halanaerobium saccharolyticum_B MSL7	812	1828	67	0	25
Halanaerobium saccharolyticum_B WC1	812	1854	128	0	26
Halanaerobium saccharolyticum_C MA284_T2	812	1920	267	1	27
Halanaerobium saccharolyticum Z-7787	812	1546	186	4	28
Halanaerobium salsuginis VS-752	812	1300	518	13	29
Halanaerobium sp. DL-01	812	1358	36	2	30
Halanaerobium sp. MA284_MarDTE_T2	812	1344	75	1	31

## Sheet: Table S8
Table S8. KEGG categories of the pangenome of the genus Halanaerobium.
Catagories	Core	Accessory	Unique
Carbohydrate metabolism	12.9655	19.3128	21.3158
Overview	11.4483	11.2164	8.42105
Nucleotide metabolism	10.3448	2.76461	3.15789
Translation	10.3448	0.7109	0.526316
Energy metabolism	8	5.88468	3.94737
Replication and repair	7.44828	1.57978	3.15789
Amino acid metabolism	7.31034	9.2812	6.97368
Membrane transport	4.41379	15.9558	17.3684
Metabolism of cofactors and vitamins	4	6.04265	5.52632
Lipid metabolism	3.72414	3.67299	2.5
Folding sorting and degradation	3.44828	1.14534	0.526316
Glycan biosynthesis and metabolism	2.75862	1.26382	1.18421
Metabolism of other amino acids	1.7931	1.57978	2.76316
Biosynthesis of other secondary metabolites	1.65517	1.54028	1.57895
Signal transduction	1.51724	4.77883	5.92105
Metabolism of terpenoids and polyketides	1.51724	0.868878	0.657895
Xenobiotics biodegradation and metabolism	1.37931	2.8831	3.55263
Cell growth and death	1.24138	0.434439	0.657895
Cancers	1.10345	0.394945	1.05263
Infectious diseases	0.689655	1.26382	2.23684
Drug resistance	0.689655	0.789889	0.394737
Endocrine system	0.689655	0.592417	0.131579
Transcription	0.551724	0	0
Nervous system	0.275862	0.0789889	0.526316
Endocrine and metabolic diseases	0.275862	0.0789889	0
Cell motility	0.137931	4.34439	3.68421
Environmental adaptation	0.137931	0.434439	0.921053
Neurodegenerative diseases	0.137931	0.118483	0
Transport and catabolism	0	0.394945	0.657895
Cellular commiunity	0	0.197472	0.131579
Digestive system	0	0.157978	0.131579
Substance dependence	0	0.0394945	0.131579
Excretory system	0	0	0.131579
Immune diseases	0	0	0.131579
Circulatory system	0	0.118483	0
Cardiovascular diseases	0	0.0394945	0
Sensory system	0	0.0394945	0
Development	0	0	0
Immune system	0	0	0
Signaling molecules and interaction	0	0	0

## Sheet: Table S9
Table S9. COG categories of the pangenome of the genus Halanaerobium.
Catagories	Core	Accessory	Unique
[J] Translation, ribosomal structure and biogenesis	14.5221	1.32887	0.960154
[R] General function prediction only	11.4272	12.0785	13.305
[S] Function unknown	9.04654	7.04777	6.241
[L] Replication, recombination and repair	7.14201	4.74597	6.241
[K] Transcription	6.18974	7.26134	9.05288
[F] Nucleotide transport and metabolism	5.95167	1.42379	0.617242
[M] Cell wall/membrane/envelope biogenesis	5.71361	5.64771	8.36705
[C] Energy production and conversion	5.59457	6.62063	4.38927
[G] Carbohydrate transport and metabolism	5.47554	14.8312	16.0483
[E] Amino acid transport and metabolism	5.23747	10.014	7.26973
[P] Inorganic ion transport and metabolism	4.88037	6.52571	4.86935
[O] Post-translational modification, protein turnover, and chaperones	4.52327	2.11196	1.02874
[T] Signal transduction mechanisms	3.2139	6.54944	7.68123
[H] Coenzyme transport and metabolism	2.73777	3.51202	2.81188
[I] Lipid transport and metabolism	2.73777	1.28141	1.85172
[U] Intracellular trafficking, secretion, and vesicular transport	2.1426	1.66109	1.85172
[D] Cell cycle control, cell division, chromosome partitioning	1.7855	0.593246	0.27433
[Q] Secondary metabolites biosynthesis, transport, and catabolism	0.833234	1.99331	1.85172
[V] Defense mechanisms	0.595167	1.75601	2.53755
[N] Cell motility	0.238067	3.01369	2.7433

[truncated: 6 more sheets: Table S10, Table S11, Table S12, Table S13, Table S14, Table S15]
